# Supplementary material for: Discovery of Blood-Based Proteins That Mark Benzo[a]pyrene Modulation of Autoimmunity
Source: Int J Mol Sci. 2025 Oct 21;26(20):10242. doi: 10.3390/ijms262010242 (PMC12565278; doi:10.3390/ijms262010242)
Supplement: Supplementary file 1 [file ijms-26-10242-s001.zip]

Archive with 1 entries (1 files):
- ijms-3920064-supplementary.pdf
